# Supplementary material for: Relationship between gut microbiota and thyroid function: a two-sample Mendelian randomization study
Source: Front Endocrinol (Lausanne). 2023 Sep 26;14:1240752. doi: 10.3389/fendo.2023.1240752 (PMC10562735; doi:10.3389/fendo.2023.1240752)
Supplement: Supplementary file 3 [file Table_2.xlsx]

## Sheet: Table S3
Supplement Table S3	MR estimates for the association between gut microbiota and FT4
Exposure	ID	MR method	No. of SNP	OR	95% CI	P-value
Genus
Lactobacillus	1837	Inverse variance weighted	9	0.919	0.847-0.996	0.040
		MR Egger	9	0.967	0.721-1.298	0.831
		Weighted median	9	0.950	0.880-1.025	0.188
		Weighted mode	9	0.944	0.854-1.043	0.290
		Simple mode	9	0.938	0.842-1.045	0.278
Subdoligranulum	2070	Inverse variance weighted	11	1.123	1.039-1.214	0.003
		MR Egger	11	1.104	0.896-1.360	0.379
		Weighted median	11	1.123	1.007-1.253	0.037
		Weighted mode	11	1.122	0.951-1.325	0.203
		Simple mode	11	1.118	0.945-1.322	0.222
LachnospiraceaeUCG001	11321	Inverse variance weighted	12	0.943	0.891-0.998	0.043
		MR Egger	12	0.995	0.757-1.309	0.973
		Weighted median	12	0.939	0.865-1.018	0.129
		Weighted mode	12	0.933	0.815-1.067	0.333
		Simple mode	12	0.921	0.807-1.051	0.248
Ruminococcusgauvreauiigroup	11342	Inverse variance weighted	11	0.922	0.860-0.988	0.021
		MR Egger	11	0.974	0.684-1.387	0.888
		Weighted median	11	0.909	0.832-0.993	0.035
		Weighted mode	11	0.893	0.770-1.034	0.162
		Simple mode	11	0.891	0.764-1.038	0.170
MR Mendelian randomization, SNP single nucleotide polymorphism, OR odds ratio, CI confdence interval

## Sheet: Table S4
Supplement Table S4	MR estimates for the association between gut microbiota and TSH
Exposure	ID	MR method	No. of SNP	OR	95% CI	P-value
Order
Enterobacteriales	3468	Inverse variance weighted	7	1.122	1.032-1.220	0.007
		MR Egger	7	1.438	0.867-2.385	0.218
		Weighted median	7	1.133	1.021-1.258	1.90E-02
		Weighted mode	7	1.156	0.996-1.342	0.105
		Simple mode	7	1.166	0.997-1.365	0.103
Family
Enterobacteriaceae	3469	Inverse variance weighted	7	1.122	1.032-1.220	7.11E-03
		MR Egger	7	1.438	0.867-2.385	0.218
		Weighted median	7	1.133	1.017-1.263	2.40E-02
		Weighted mode	7	1.156	0.977-1.368	0.142
		Simple mode	7	1.166	0.997-1.364	0.103
Lachnospiraceae	1987	Inverse variance weighted	17	0.941	0.889-0.997	3.84E-02
		MR Egger	17	0.954	0.828-1.098	0.518
		Weighted median	17	0.963	0.891-1.041	0.342
		Weighted mode	17	0.981	0.872-1.103	0.751
		Simple mode	17	0.980	0.860-1.116	0.763
Genus
Oscillospira	2064	Inverse variance weighted	7	0.911	0.848-0.979	0.011
		MR Egger	7	0.884	0.668-1.169	0.427
		Weighted median	7	0.940	0.856-1.031	0.188
		Weighted mode	7	0.945	0.837-1.066	0.391
		Simple mode	7	0.945	0.828-1.077	0.428
Veillonella	2198	Inverse variance weighted	7	1.078	1.005-1.155	0.034
		MR Egger	7	1.509	0.847-2.691	0.222
		Weighted median	7	1.094	0.996-1.201	0.061
		Weighted mode	7	1.113	0.969-1.279	0.182
		Simple mode	7	1.127	0.969-1.311	0.171
MR Mendelian randomization, SNP single nucleotide polymorphism, OR odds ratio, CI confdence interval

## Sheet: Table S5
Supplement Table S5	MR estimates for the association between gut microbiota and HYPOTHYROIDISM
Exposure	ID	MR method	No. of SNP	OR	95% CI	P-value
Phylum
Actinobacteria	400	Inverse variance weighted	14	0.883	0.817-0.955	0.002
		MR Egger	14	0.683	0.493-0.945	0.040
		Weighted median	14	0.909	0.810-1.019	0.102
		Weighted mode	14	0.928	0.790-1.091	0.383
		Simple mode	14	0.930	0.768-1.125	0.468
Order
Bifidobacteriales	432	Inverse variance weighted	11	0.930	0.851-1.017	0.112
		MR Egger	11	0.987	0.728-1.336	0.932
		Weighted median	11	0.887	0.801-0.981	0.020
		Weighted mode	11	0.871	0.772-0.983	0.050
		Simple mode	11	0.883	0.738-1.056	0.203
MollicutesRF9	11579	Inverse variance weighted	12	1.092	1.015-1.173	0.018
		MR Egger	12	1.200	0.960-1.501	0.140
		Weighted median	12	1.123	1.030-1.225	0.008
		Weighted mode	12	1.145	0.988-1.326	0.099
		Simple mode	12	1.158	0.983-1.365	0.108
Family
Alcaligenaceae	2875	Inverse variance weighted	11	0.894	0.815-0.981	0.018
		MR Egger	11	0.768	0.495-1.189	0.267
		Weighted median	11	0.912	0.799-1.040	0.168
		Weighted mode	11	0.998	0.801-1.244	0.985
		Simple mode	11	1.000	0.798-1.253	0.998
Defluviitaleaceae	1924	Inverse variance weighted	11	0.926	0.869-0.987	0.019
		MR Egger	11	0.863	0.694-1.074	0.220
		Weighted median	11	0.953	0.875-1.038	0.272
		Weighted mode	11	0.959	0.845-1.088	0.528
		Simple mode	11	0.958	0.853-1.075	0.478
Genus
Butyrivibrio	1993	Inverse variance weighted	15	0.956	0.924-0.989	0.009
		MR Egger	15	0.963	0.831-1.116	0.625
		Weighted median	15	0.975	0.929-1.023	0.309
		Weighted mode	15	0.987	0.920-1.058	0.713
		Simple mode	15	0.988	0.911-1.071	0.765
Desulfovibrio	3173	Inverse variance weighted	10	1.087	1.009-1.172	0.028
		MR Egger	10	1.196	0.956-1.496	0.157
		Weighted median	10	1.110	1.007-1.223	0.035
		Weighted mode	10	1.112	0.970-1.274	0.161
		Simple mode	10	1.116	0.966-1.289	0.169
Eggerthella	819	Inverse variance weighted	9	0.941	0.891-0.994	0.030
		MR Egger	9	0.852	0.666-1.091	0.245
		Weighted median	9	0.946	0.879-1.019	0.143
		Weighted mode	9	0.945	0.848-1.054	0.340
		Simple mode	9	0.943	0.848-1.047	0.305
Intestinimonas	2062	Inverse variance weighted	16	1.096	1.032-1.164	0.003
		MR Egger	16	1.156	0.977-1.368	0.113
		Weighted median	16	1.120	1.029-1.219	0.009
		Weighted mode	16	1.120	0.980-1.281	0.117
		Simple mode	16	1.119	0.969-1.292	0.146
LachnospiraceaeUCG008	11328	Inverse variance weighted	10	0.909	0.841-0.983	0.017
		MR Egger	10	0.602	0.445-0.813	0.011
		Weighted median	10	0.925	0.844-1.014	0.095
		Weighted mode	10	0.993	0.826-1.193	0.941
		Simple mode	10	0.834	0.701-0.992	0.070
Ruminiclostridium5	11355	Inverse variance weighted	11	1.099	1.005-1.202	0.039
		MR Egger	11	1.391	0.958-2.020	0.117
		Weighted median	11	1.062	0.939-1.202	0.337
		Weighted mode	11	1.013	0.811-1.265	0.914
		Simple mode	11	1.022	0.817-1.278	0.855
RuminococcaceaeUCG005	11363	Inverse variance weighted	14	1.097	1.002-1.202	0.045
		MR Egger	14	1.003	0.780-1.290	0.982
		Weighted median	14	1.039	0.936-1.153	0.477
		Weighted mode	14	1.032	0.902-1.180	0.658
		Simple mode	14	1.222	0.996-1.499	0.077
MR Mendelian randomization, SNP single nucleotide polymorphism, OR odds ratio, CI confdence interval

## Sheet: Table S6
Supplement Table S6	MR estimates for the association between gut microbiota and HYPETHYROIDISM
Exposure	ID	MR method	No. of SNP	OR	95% CI	P-value
Phylum
Verrucomicrobia	3982	Inverse variance weighted	12	0.697	0.508-0.957	0.026
		MR Egger	12	0.705	0.307-1.623	0.431
		Weighted median	12	0.707	0.451-1.109	0.131
		Weighted mode	12	0.472	0.204-1.094	0.108
		Simple mode	12	0.486	0.202-1.168	0.135
Class
Deltaproteobacteria	3087	Inverse variance weighted	12	0.549	0.374-0.805	0.002
		MR Egger	12	0.676	0.119-3.853	0.669
		Weighted median	12	0.592	0.350-1.002	0.051
		Weighted mode	12	0.632	0.251-1.590	0.351
		Simple mode	12	0.679	0.280-1.644	0.409
Order
MollicutesRF9	11579	Inverse variance weighted	12	1.497	1.107-2.025	0.009
		MR Egger	12	1.238	0.493-3.111	0.659
		Weighted median	12	1.529	1.018-2.297	0.041
		Weighted mode	12	1.902	0.933-3.880	0.105
		Simple mode	12	1.902	0.918-3.940	0.111
Family
Desulfovibrionaceae	3169	Inverse variance weighted	9	0.621	0.403-0.956	0.031
		MR Egger	9	0.572	0.097-3.385	0.558
		Weighted median	9	0.645	0.367-1.132	0.127
		Weighted mode	9	0.613	0.242-1.555	0.333
		Simple mode	9	0.645	0.269-1.547	0.355
Bacteroidaceae	917	Inverse variance weighted	8	0.552	0.345-0.882	0.013
		MR Egger	8	0.830	0.069-9.933	0.888
		Weighted median	8	0.538	0.287-1.008	0.053
		Weighted mode	8	0.447	0.190-1.055	0.109
		Simple mode	8	0.406	0.165-1.000	0.091
Genus
RuminococcaceaeUCG004	11362	Inverse variance weighted	11	1.384	1.016-1.884	0.039
		MR Egger	11	1.606	0.264-9.777	0.620
		Weighted median	11	1.283	0.837-1.966	0.253
		Weighted mode	11	1.140	0.603-2.155	0.696
		Simple mode	11	1.202	0.586-2.465	0.626
Ruminococcaceae (NK4A214 group)	11358	Inverse variance weighted	13	1.502	1.058-2.131	0.023
		MR Egger	13	3.408	1.073-10.830	0.062
		Weighted median	13	1.424	0.893-2.272	0.138
		Weighted mode	13	1.419	0.699-2.880	0.352
		Simple mode	13	1.862	0.841-4.124	0.151
Prevotella7	11182	Inverse variance weighted	11	1.259	1.023-1.549	0.030
		MR Egger	11	2.360	0.707-7.870	0.196
		Weighted median	11	1.320	1.005-1.736	0.046
		Weighted mode	11	1.368	0.861-2.172	0.214
		Simple mode	11	1.384	0.917-2.090	0.153
Parasutterella	2892	Inverse variance weighted	14	0.717	0.546-0.941	0.016
		MR Egger	14	0.821	0.385-1.751	0.619
		Weighted median	14	0.831	0.575-1.199	0.321
		Weighted mode	14	0.961	0.550-1.677	0.890
		Simple mode	14	0.927	0.487-1.765	0.822
Collinsella	815	Inverse variance weighted	9	1.858	1.184-2.916	0.007
		MR Egger	9	2.435	0.417-14.224	0.356
		Weighted median	9	1.917	1.010-3.641	0.047
		Weighted mode	9	1.991	0.736-5.388	0.212
		Simple mode	9	2.043	0.707-5.906	0.224
Catenibacterium	2153	Inverse variance weighted	4	1.437	1.057-1.954	0.021
		MR Egger	4	8.220	0.175-385.641	0.396
		Weighted median	4	1.420	0.972-2.074	0.070
		Weighted mode	4	1.396	0.865-2.252	0.265
		Simple mode	4	1.403	0.804-2.448	0.319
Bilophila	3170	Inverse variance weighted	13	1.486	1.043-2.118	0.028
		MR Egger	13	4.322	0.787-23.732	0.120
		Weighted median	13	1.704	1.043-2.783	0.033
		Weighted mode	13	2.082	0.908-4.778	0.109
		Simple mode	13	2.099	0.900-4.892	0.112
Bacteroides	918	Inverse variance weighted	8	0.552	0.345-0.882	0.013
		MR Egger	8	0.830	0.069-9.933	0.888
		Weighted median	8	0.538	0.289-1.002	0.051
		Weighted mode	8	0.447	0.189-1.060	0.110
		Simple mode	8	0.406	0.158-1.039	0.102
MR Mendelian randomization, SNP single nucleotide polymorphism, OR odds ratio, CI confdence interval
